# Supplementary material for: Impact of contrast enhancement boost and super-resolution deep learning reconstruction on pediatric congenital heart disease CTA scans: ultra-low contrast dose
Source: BMC Med Imaging. 2025 Nov 18;25:477. doi: 10.1186/s12880-025-02015-2 (PMC12625121; doi:10.1186/s12880-025-02015-2)
Supplement: Supplementary file 1 — Supplementary Material 1 [file 12880_2025_2015_MOESM1_ESM.csv]

Supplemental Table S1. Analysis of Covariance (ANCOVA) for Effective Dose Between Groups, Adjusting for Age
Source	Sum of Squares	df	F	P-value
C(Group)	0.2013	1	2.7058	0.1045
Age_year	0.0279	1	0.3744	0.5426
Residual	5.1333	69
